# Supplementary material for: Revisiting de Beer’s textbook example of heterochrony and jaw elongation in fish: calmodulin expression reflects heterochronic growth, and underlies morphological innovation in the jaws of belonoid fishes
Source: EvoDevo. 2014 Feb 5;5:8. doi: 10.1186/2041-9139-5-8 (PMC3927394; doi:10.1186/2041-9139-5-8)
Supplement: Additional file 2: Table S1 — Primers used in this study. [file 2041-9139-5-8-S2.xlsx]

## Sheet: Sheet1
Table S1. Primers used in this study
Degenerate primers
Name	Sequence	gene
NF17	GCC AAC ACT GTY MGN NSN TTY CA	bmp2
NF18	ACC GTY MGY KSN TTY CAY CAY GA	bmp2
SK105	TAC ANC CRC ANC CYT CAN CAN CCA T	bmp2
Bmp4-fwd1	TTH CCN GAR GAR GGN AAR AAR A	bmp4
Bmp4-fwd2	CCN GAR GAR GGN AAR AAR AAR G	bmp4
Bmp4-fwd3	TTY CAY CAY GAR GAR CAY ATG	bmp4
Bmp4-rev1	GGY ACY GTY ATY ATN CGR ACY AT	bmp4
Bmp4-rev3	YTC CAT RTG YTC YTC RTG RTG	bmp4
Bmp4-rev4	CAT RTG YTC YTC RTG RTG RAA NCC	bmp4
Bmp4-Rev5	CCR TGR CAG TAR TAW GCC TGR TA	bmp4
Bmp4-Rev6	ACS ATC CAG TCR TTC CAG CCY AC	bmp4
Bmp4-Rev7	CAC CTC RTA YAY GTT TAT CCG	bmp4
CaMFwd1	TTY GAY AAR GAY GGN GAY GGN AC	calmodulin
CaMFwd2	CAR GAY ATG ATH AAY GAR GTN GAY	calmodulin
CaMRev1	CAT CAT YTG NAC RAA YTC YCC RTA	calmodulin
Runx2-Fwd1	GAR ATH ATH GCN GAY CAY CC	runx2
Runx2-Fwd2	ATG GCN GGN AAY GAY GAR AAY TA	runx2
Runx2-Fwd3	GTN ATG AAR AAY CAR GTN GC	runx2
Runx2-Rev1	CCN GGR TAN GGN GGN GG	runx2
Runx2-Rev2	ARR TAN GTR TGR TAR TG NGC	runx2
Runx2-Rev3	GGR AAY TGN CKN TCR AA YTG	runx2
Sox9-Fwd1	AAR ATG ACN GAN GAR CAR GA	sox9
Sox9-Fwd2	ACN GAN GAR CAR GAN AAR TG	sox9
Sox9-Fwd3	AAR CCN CAY GTN AAR MGN CCN ATG	sox9
Sox9-Fwd4	ATG AAY GCN TTY ATG GTN TGG GC	sox9
Sox9-Rev1	TAY TGR TCR AAY TCR TYN ACR TC	sox9
Sox9-Rev2	TGR TCR AAY TCR TYN ACR TCR AA	sox9
Sox9-Rev3	TGR TAY TTR TAR TCN GGR TG	sox9
Sox9-Rev4	GGR TGR TCY TTY TTR TGY TG	sox9
qRT-PCR primers
Name	Sequence	gene
DpuBmp2QF2	ACT GGA GGC ATG GCT GGA CAA A	Dpubmp2
DpuBmp2QR1	GGG AAG CTG GGT GTC CAA AAC AA	Dpubmp2
DpuBmp4QFwd1	TGA GCG CCA TCT CCA TGC TCT A	Dpubmp4
DpuBmp4QRev1	GCG TCT GTG GTT CTT TCG TCA AGT	Dpubmp4
Q_DpuCamA_Fw3	GGC TTT CCG GGT ATT TGA CAA GGA C	Dpucam1
Q_DpuCamA_Rv3	GAC AGG ACG GGG TGG ACA G	Dpucam1
Q_DpuCamB_Fw1	GCG AAG TGA AGG CCT TGT ACA GAT	Dpucam2
Q_DpuCamB_Rv1	CAA GAG CCT ATG CAG TTT ACA TGC AG	Dpucam2
Q_DpuCamC_Fw3	GAG CTA CGA CAC GTC ATG ACC AAC	Dpucam3
Q_DpuCamC_Rv3	AAT GTC AGC GCT CTC TTC ACT TGG	Dpucam3
DpuRunx2QFwd1	TGA GCT CGA GAG GAT GAG GGT GA	Dpurunx2
DpuRunx2QRev1	ATT GAA GGA GTT GGC AGC GGT GTT GA	Dpurunx2
DpuSox9bQF2	GCC CAT TTA CAC ACA ACT GTC CAG A	Dpusox9b
DpuSox9bQR2	TTG GCG TTA CGC AGT CAG T	Dpusox9b
OlaBmp2QF1	TGG ATG AGT TCG AGA AAG TGA CTC TG	Olabmp2
OlaBmp2QR1	TGG GAA ACT GGG TGT CCA TAA CAG C	Olabmp2
OlaBmp4QF1	GTT GAT TTG AAG TGG GCG GGG TTA	Olabmp4
OlaBmp4QR2	CAA CAG TGG AAA CCA ATC GGC CAT A	Olabmp4
OlaCamAQ_F6	CCC ACC TGC TCC CTC TTA GAA	OlacamA
OlaCamAQ_R6	TCT GCG TGG ACA GTA GGA AT	OlacamA
OlaCamBQ_F2	TCC CCA TGT CCC TTT CTT TTG CTG	OlacamB
OlaCamBQ_R2	GGT TTC CAA TGT CGC CAG GTG T	OlacamB
OlaCamCQ_F3	GCT GGG AGG CAC GTA CAT AAA CAT	OlacamC
OlaCamCQ_R3	CCT CCA GCC AAG CAC CAA GTA A	OlacamC
OlaSox9bQ_F2	CCC ATA TAC ACC CAG CTG TCC AGA	OlaSox9b
OlaSox9bQ_R2	GAG GGG TGG AGT AAA GAT CAC TGA GA	OlaSox9b
OlaubfdQ_F2	GGC AAT CGT CTG GAC GGT AAA ACA	Olaubfd
OlaubfdQ_R2	GCT GAG GTC GGG AGT TTC TAA TGA	Olaubfd
OlaQgapdh_F1	ACT TCA ATG GTG ACA CCC ACT CCT	Olagapdh
OlaQgapdh_R1	AGA CAC GGT TGC TGT AGC CAA A	Olagapdh
OlaQactinB_F2	AGC AAG CAG GAG TAC GAT GAG TCT	Olaactin
OlaQactinB_R2	TGA AGC CAT GCC AAT GAG TTG GTC	Olaactin
