# Supplementary material for: Revisiting de Beer’s textbook example of heterochrony and jaw elongation in fish: calmodulin expression reflects heterochronic growth, and underlies morphological innovation in the jaws of belonoid fishes
Source: EvoDevo. 2014 Feb 5;5:8. doi: 10.1186/2041-9139-5-8 (PMC3927394; doi:10.1186/2041-9139-5-8)
Supplement: Additional file 3: Table S2 — Skeletal elements contributing to length measurements. [file 2041-9139-5-8-S3.xlsx]

## Sheet: Sheet1
Table S2. Skeletal elements contributing to length measurements
skeletal element	contributes to	tissue type
premaxilla	upper jaw	dermal bone
maxilla	upper jaw	dermal bone
mesethmoid/preethmoid*	upper jaw	cartilage
ethmoid/dermethmoid*	upper jaw	cartilage
dentary**	lower jaw	membrane bone
anguloarticular**	lower jaw	membrane bone
meckel's cartilage	lower jaw	cartilage
*medaka/halfbeak nomenclature, based on Langille & Hall (1987) and Clemen et al. (1997)
**fused in halfbeak
